# Supplementary material for: Synthesis of Mesoporous Silica Adsorbent Modified with Mercapto–Amine Groups for Selective Adsorption of Cu2+ Ion from Aqueous Solution
Source: Nanomaterials (Basel). 2022 Sep 18;12(18):3232. doi: 10.3390/nano12183232 (PMC9503849; doi:10.3390/nano12183232)
Supplement: Supplementary file 1 [file nanomaterials-12-03232-s001.zip]

Archive with 1 entries (1 files):
- nanomaterials-1920002-supplementary.pdf
